# Supplementary material for: TbpB-based oral mucosal vaccine provides heterologous protection against Glässer’s disease caused by different serovars of Spanish field isolates of Glaesserella parasuis
Source: Porcine Health Manag. 2024 Nov 28;10:57. doi: 10.1186/s40813-024-00404-7 (PMC11606180; doi:10.1186/s40813-024-00404-7)
Supplement: Supplementary file 2 — Additional file 2: Tables S4–S6. Summary and statistical analysis of immunoglobulin concentration (mg/ml) evolution throughout the first phase of the experiment, itemized by immunoglobulin type. File format: .xlsx. [file 40813_2024_404_MOESM2_ESM.xlsx]

## Sheet: Table S4
Table S4. Immunoglobulin concentration (mg/ml) per group expressed as mean and standard deviation (SD), itemized by immunoglobulin type.
Group	Day	IgA-mean	IgA-SD	IgM-mean	IgM-SD	IgG G. parasuis - mean	IgG G. parasuis - SD	IgG TbpBY167A - mean	IgG TbpBY167A - SD
Non-immunized	15	0.0644	0.00507937	0.3426	0.0218128	0.0464	0.0232551	0.0078	0.00622093
Immunized	15	0.1335	0.0143726	0.341	0.0665776	0.074625	0.0396086	0.0089625	0.00816157
Non-immunized	30	0.2234	0.057099	0.6514	0.0582692	0.2192	0.033432	0.0758	0.0325991
Immunized	30	0.72725	0.106687	1.44575	0.170564	0.78775	0.236132	0.131988	0.121
Non-immunized	45	1.8134	0.0400037	2.0262	0.0840101	0.5588	0.0529641	0.14318	0.070505
Immunized	45	2.19612	0.0844316	2.61338	0.112164	1.08525	0.125709	0.424787	0.187563

## Sheet: Table S5
Table S5. Statistical analysis (Wilcoxon rank-sum test) of immunoglobulin concentration (mg/ml) per group and day, itemized by immunoglobulin type.
Immunoglobulin	Day	Immunized - Immunoglobulin mean	Non-immunized - immunoglobulin mean	P-value	Significance
IgA	15	0.1335	0.0644	0.00155	*
IgA	30	0.72725	0.2234	0.00155	*	ns: non-significant (p < 0.05)
IgA	45	2.19612	1.8134	0.00155	*	*: p < 0.05
IgG G. parasuis	30	0.78775	0.2192	0.002325	*
IgG G. parasuis	45	1.08525	0.5588	0.002325	*
IgG TbpBY167A	45	0.424787	0.14318	0.00465	*
IgM	30	1.44575	0.6514	0.00639	*
IgM	45	2.61338	2.0262	0.00465	*
IgG G. parasuis	15	0.074625	0.0464	0.272	ns
IgG TbpBY167A	15	0.0089625	0.0078	1	ns
IgG TbpBY167A	30	0.131988	0.0758	0.786	ns
IgM	15	0.341	0.3426	0.724	ns

## Sheet: Table S6
Table S6. Statistical analysis (Wilcoxon signed-rank test) of immunoglobulin concentration (mg/ml) per day within each group, itemized by immunoglobulin type.
Immunoglobulin	Group	Day comparison - 1	Day comparison - 2	Immunoglobulin mean - 1	Day 30 - Immunoglobulin mean - 2	P-value	Significance
IgA	Immunized	Day 15	Day 30	0.1335	0.72725	0.024	*
IgA	Immunized	Day 15	Day 45	0.1335	2.19612	0.028	*	ns: non-significant (p < 0.05)
IgA	Immunized	Day 30	Day 45	0.72725	2.19612	0.024	*	*: p < 0.05
IgG G. parasuis	Immunized	Day 15	Day 30	0.074625	0.78775	0.016	*
IgG G. parasuis	Immunized	Day 15	Day 45	0.074625	1.08525	0.016	*
IgG G. parasuis	Immunized	Day 30	Day 45	0.78775	1.08525	0.016	*
IgG TbpBY167A	Immunized	Day 15	Day 30	0.0089625	0.131988	0.044	*
IgG TbpBY167A	Immunized	Day 15	Day 45	0.0089625	0.424787	0.024	*
IgG TbpBY167A	Immunized	Day 30	Day 45	0.131988	0.424787	0.024	*
IgM	Immunized	Day 15	Day 30	0.341	1.44575	0.016	*
IgM	Immunized	Day 15	Day 45	0.341	2.61338	0.016	*
IgM	Immunized	Day 30	Day 45	1.44575	2.61338	0.016	*
IgA	Non-immunized	Day 15	Day 30	0.0644	0.2234	0.062	ns
IgA	Non-immunized	Day 15	Day 45	0.0644	1.8134	0.062	ns
IgA	Non-immunized	Day 30	Day 45	0.2234	1.8134	0.062	ns
IgG G. parasuis	Non-immunized	Day 15	Day 30	0.0464	0.2192	0.062	ns
IgG G. parasuis	Non-immunized	Day 15	Day 45	0.0464	0.5588	0.062	ns
IgG G. parasuis	Non-immunized	Day 30	Day 45	0.2192	0.5588	0.062	ns
IgG TbpBY167A	Non-immunized	Day 15	Day 30	0.0078	0.0758	0.0744	ns
IgG TbpBY167A	Non-immunized	Day 15	Day 45	0.0078	0.14318	0.0744	ns
IgG TbpBY167A	Non-immunized	Day 30	Day 45	0.0758	0.14318	0.125	ns
IgM	Non-immunized	Day 15	Day 30	0.3426	0.6514	0.062	ns
IgM	Non-immunized	Day 15	Day 45	0.3426	2.0262	0.062	ns
IgM	Non-immunized	Day 30	Day 45	0.6514	2.0262	0.062	ns
