# Supplementary material for: TbpB-based oral mucosal vaccine provides heterologous protection against Glässer’s disease caused by different serovars of Spanish field isolates of Glaesserella parasuis
Source: Porcine Health Manag. 2024 Nov 28;10:57. doi: 10.1186/s40813-024-00404-7 (PMC11606180; doi:10.1186/s40813-024-00404-7)
Supplement: Supplementary file 4 — Additional file 4: Tables S10–S12. Statistical analysis for rectal temperature and clinical signs between immunized and non-immunized piglets after G. parasuis infection challenge, and further itemized by TbpB cluster and serovar. File format: .xlsx. [file 40813_2024_404_MOESM4_ESM.xlsx]

## Sheet: Table S10
Table S10. Statistical analysis (Wilcoxon rank-sum test) for rectal temperature and clinical signs between non-immunized and immunized piglets.
Group	Day of infection challenge	Clinical sign	Immunized - Clinical score mean	Non-immunized - Clinical score mean	P-value	Significance
Non-immunized-Immunized	1	Apathy	1.27778	0.05	2.34145e-05	*
Non-immunized-Immunized	2	Apathy	2	0.45	2.2689e-05	*	ns: non-significant (p < 0.05)
Non-immunized-Immunized	3	Apathy	2.25	0.7	0.0137857	*	*: p < 0.05
Non-immunized-Immunized	1	Lack of appetite	1.16667	0.05	0.00023033	*
Non-immunized-Immunized	2	Lack of appetite	1.36364	0.45	0.00114115	*
Non-immunized-Immunized	1	Dyspnea	1.11111	0.05	0.00139311	*
Non-immunized-Immunized	2	Dyspnea	1.27273	0.05	7.77117e-05	*
Non-immunized-Immunized	1	Lameness	0.833333	0	0.000164391	*
Non-immunized-Immunized	2	Lameness	0.636364	0.05	0.00747657	*
Non-immunized-Immunized	3	Lameness	1.5	0.15	0.000288216	*
Non-immunized-Immunized	1	Joint inflammation	0.666667	0	0.0061205	*
Non-immunized-Immunized	2	Joint inflammation	0.454545	0	0.00507671	*
Non-immunized-Immunized	3	Joint inflammation	1.25	0.15	0.00673729	*
Non-immunized-Immunized	1	Incoordination	0.666667	0	0.00108505	*
Non-immunized-Immunized	2	Incoordination	0.636364	0	0.00140075	*
Non-immunized-Immunized	3	Incoordination	1.25	0.05	0.000666794	*
Non-immunized-Immunized	1	Rectal temperature	40.3389	39.715	0.0116331	*
Non-immunized-Immunized	2	Rectal temperature	40.3455	39.825	0.00656276	*
Non-immunized-Immunized	3	Rectal temperature	40.45	39.675	0.0238749	*
Non-immunized-Immunized	3	Lack of appetite	2	0.85	0.0504106	ns
Non-immunized-Immunized	3	Dyspnea	0.5	0.35	0.46636	ns

## Sheet: Table S11
Table S11. Statistical analysis (Wilcoxon rank-sum test) for rectal temperature and clinical signs between non-immunized and immunized piglets, itemized by Glaesserella parasuis TbpB cluster.
Group	G. parasuis TbpB cluster	Day of infection challenge	Clinical sign	Immunized - Clinical score mean	Non-immunized - Clinical score mean	P-value	Significance
Non-immunized-Immunized	I	2	Apathy	2	0.4	0.000484897	*
Non-immunized-Immunized	I	3	Apathy	2.33333	0.6	0.0312982	*	ns: non-significant (p < 0.05)
Non-immunized-Immunized	I	2	Dyspnea	1.125	0	0.00168651	*	*: p < 0.05
Non-immunized-Immunized	I	3	Incoordination	1	0	0.0106785	*
Non-immunized-Immunized	I	2	Joint inflammation	0.5	0	0.0470895	*
Non-immunized-Immunized	I	3	Joint inflammation	1	0	0.0106785	*
Non-immunized-Immunized	I	2	Lack of appetite	1.375	0.4	0.00414534	*
Non-immunized-Immunized	I	2	Lameness	0.75	0	0.0169287	*
Non-immunized-Immunized	I	3	Lameness	1.33333	0	0.000890018	*
Non-immunized-Immunized	I	2	Rectal temperature	40.175	39.69	0.0228972	*
Non-immunized-Immunized	I	3	Rectal temperature	40.1	39.54	0.0413894	*
Non-immunized-Immunized	III	1	Apathy	1.9	0	0.000181557	*
Non-immunized-Immunized	III	2	Apathy	2	0.5	0.0375529	*
Non-immunized-Immunized	III	1	Dyspnea	2	0.1	0.000382664	*
Non-immunized-Immunized	III	2	Dyspnea	1.66667	0.1	0.0396414	*
Non-immunized-Immunized	III	1	Incoordination	1.2	0	0.000666656	*
Non-immunized-Immunized	III	2	Incoordination	1.33333	0	0.000890018	*
Non-immunized-Immunized	III	3	Incoordination	2	0.1	0.0347992	*
Non-immunized-Immunized	III	1	Joint inflammation	1.2	0	0.00588642	*
Non-immunized-Immunized	III	1	Lack of appetite	1.9	0.1	0.00053213	*
Non-immunized-Immunized	III	1	Lameness	1.3	0	0.000691288	*
Non-immunized-Immunized	III	1	Rectal temperature	40.81	39.8	0.00310618	*
Non-immunized-Immunized	I	1	Apathy	0.5	0.1	0.0763128	ns
Non-immunized-Immunized	I	3	Dyspnea	0.333333	0.3	0.818726	ns
Non-immunized-Immunized	I	2	Incoordination	0.375	0	0.122194	ns
Non-immunized-Immunized	I	1	Lack of appetite	0.25	0	0.121548	ns
Non-immunized-Immunized	I	3	Lack of appetite	2	0.8	0.118903	ns
Non-immunized-Immunized	I	1	Lameness	0.25	0	0.121548	ns
Non-immunized-Immunized	I	1	Rectal temperature	39.75	39.63	0.62272	ns
Non-immunized-Immunized	III	3	Apathy	2	0.8	0.383432	ns
Non-immunized-Immunized	III	3	Dyspnea	1	0.4	0.353914	ns
Non-immunized-Immunized	III	2	Joint inflammation	0.333333	0	0.100348	ns
Non-immunized-Immunized	III	3	Joint inflammation	2	0.3	0.0951878	ns
Non-immunized-Immunized	III	2	Lack of appetite	1.33333	0.5	0.198341	ns
Non-immunized-Immunized	III	3	Lack of appetite	2	0.9	0.401066	ns
Non-immunized-Immunized	III	2	Lameness	0.333333	0.1	0.418492	ns
Non-immunized-Immunized	III	3	Lameness	2	0.3	0.106366	ns
Non-immunized-Immunized	III	2	Rectal temperature	40.8	39.96	0.0608126	ns
Non-immunized-Immunized	III	3	Rectal temperature	41.5	39.81	0.149067	ns

## Sheet: Table S12
Table S12. Statistical analysis (Wilcoxon rank-sum test) for rectal temperature and clinical signs between non-immunized and immunized piglets, itemized by Glaesserella parasuis serovar (SV).
Group	G. parasuis SV	Day of infection challenge	Clinical sign	Immunized - Clinical score mean	Non-immunized - Clinical score mean	P-value	Significance
Non-immunized-Immunized	1	1	Apathy	1	0.2	0.0338949	*
Non-immunized-Immunized	1	2	Apathy	2	0.6	0.0399796	*	ns: non-significant (p < 0.05)
Non-immunized-Immunized	1	2	Dyspnea	1.75	0	0.00927678	*	*: p < 0.05
Non-immunized-Immunized	1	2	Rectal temperature	40.3	39.64	0.0490901	*
Non-immunized-Immunized	5	1	Apathy	2.2	0	0.00558362	*
Non-immunized-Immunized	5	1	Dyspnea	2.4	0.2	0.00856192	*
Non-immunized-Immunized	5	1	Incoordination	1.4	0	0.023151	*
Non-immunized-Immunized	5	1	Joint inflammation	2	0	0.0242514	*
Non-immunized-Immunized	5	1	Lack of appetite	2.4	0.2	0.0117514	*
Non-immunized-Immunized	5	1	Lameness	2	0	0.00669438	*
Non-immunized-Immunized	7	1	Apathy	1.6	0	0.0248084	*
Non-immunized-Immunized	7	1	Dyspnea	1.6	0	0.0248084	*
Non-immunized-Immunized	7	1	Incoordination	1	0	0.023151	*
Non-immunized-Immunized	7	2	Incoordination	1.33333	0	0.0159588	*
Non-immunized-Immunized	7	1	Lack of appetite	1.4	0	0.0248084	*
Non-immunized-Immunized	7	1	Rectal temperature	41.42	39.82	0.0119252	*
Non-immunized-Immunized	1	3	Apathy	3	1	0.358326	ns
Non-immunized-Immunized	1	3	Dyspnea	1	0.6	0.75183	ns
Non-immunized-Immunized	1	2	Incoordination	0.5	0	0.371093	ns
Non-immunized-Immunized	1	3	Incoordination	2	0	0.0736383	ns
Non-immunized-Immunized	1	2	Joint inflammation	0.75	0	0.13121	ns
Non-immunized-Immunized	1	3	Joint inflammation	2	0	0.0736383	ns
Non-immunized-Immunized	1	1	Lack of appetite	0.5	0	0.12819	ns
Non-immunized-Immunized	1	2	Lack of appetite	1.5	0.6	0.0780963	ns
Non-immunized-Immunized	1	3	Lack of appetite	2	1.4	1	ns
Non-immunized-Immunized	1	1	Lameness	0.5	0	0.12819	ns
Non-immunized-Immunized	1	2	Lameness	1	0	0.13121	ns
Non-immunized-Immunized	1	3	Lameness	2	0	0.0736383	ns
Non-immunized-Immunized	1	1	Rectal temperature	40.025	39.64	0.174277	ns
Non-immunized-Immunized	1	2	Rectal temperature	40.05	39.64	0.174277	ns
Non-immunized-Immunized	1	3	Rectal temperature	40.2	39.56	0.234764	ns
Non-immunized-Immunized	4	3	Apathy	2	0.2	0.0518687	ns
Non-immunized-Immunized	4	2	Dyspnea	0.5	0	0.12819	ns
Non-immunized-Immunized	4	2	Incoordination	0.25	0	0.371093	ns
Non-immunized-Immunized	4	3	Incoordination	0.5	0	0.205903	ns
Non-immunized-Immunized	4	2	Joint inflammation	0.25	0	0.371093	ns
Non-immunized-Immunized	4	3	Joint inflammation	0.5	0	0.205903	ns
Non-immunized-Immunized	4	3	Lack of appetite	2	0.2	0.0518687	ns
Non-immunized-Immunized	4	2	Lameness	0.5	0	0.12819	ns
Non-immunized-Immunized	4	1	Rectal temperature	39.475	39.62	0.385261	ns
Non-immunized-Immunized	4	2	Rectal temperature	40.3	39.74	0.190476	ns
Non-immunized-Immunized	4	3	Rectal temperature	40.05	39.52	0.380952	ns
Non-immunized-Immunized	5	1	Rectal temperature	40.2	39.78	0.205903	ns
Non-immunized-Immunized	7	2	Apathy	2	0.4	0.0600196	ns
Non-immunized-Immunized	7	3	Apathy	2	0.8	0.504985	ns
Non-immunized-Immunized	7	2	Dyspnea	1.66667	0	0.0789826	ns
Non-immunized-Immunized	7	3	Dyspnea	1	0.4	0.504985	ns
Non-immunized-Immunized	7	3	Incoordination	2	0	0.0736383	ns
Non-immunized-Immunized	7	1	Joint inflammation	0.4	0	0.177016	ns
Non-immunized-Immunized	7	2	Joint inflammation	0.333333	0	0.3017	ns
Non-immunized-Immunized	7	3	Joint inflammation	2	0.4	0.205903	ns
Non-immunized-Immunized	7	2	Lack of appetite	1.33333	0.4	0.259697	ns
Non-immunized-Immunized	7	3	Lack of appetite	2	0.8	0.504985	ns
Non-immunized-Immunized	7	1	Lameness	0.6	0	0.0667981	ns
Non-immunized-Immunized	7	2	Lameness	0.333333	0	0.3017	ns
Non-immunized-Immunized	7	3	Lameness	2	0	0.0736383	ns
Non-immunized-Immunized	7	2	Rectal temperature	40.8	40.28	0.293826	ns
Non-immunized-Immunized	7	3	Rectal temperature	41.5	39.96	0.333333	ns
