# Supplementary material for: TbpB-based oral mucosal vaccine provides heterologous protection against Glässer’s disease caused by different serovars of Spanish field isolates of Glaesserella parasuis
Source: Porcine Health Manag. 2024 Nov 28;10:57. doi: 10.1186/s40813-024-00404-7 (PMC11606180; doi:10.1186/s40813-024-00404-7)
Supplement: Supplementary file 5 — Additional file 5: Tables S13–S18. Statistical analysis for macroscopic and microscopic lesions between immunized and non-immunized piglets after G. parasuis infection challenge, and further itemized by TbpB cluster and serovar. File format: .xlsx [file 40813_2024_404_MOESM5_ESM.xlsx]

## Sheet: Table S13
Table S13. Statistical analysis (Wilcoxon rank-sum test) for macroscopic lesions between non-immunized and immunized piglets.
Groups	Lesion	Non-Immunized - Lesion score mean	Immunized - Lesion score mean	P-value	Significance
Non-immunized-Immunized	Arthritis	1.44444	0.4	0.00100549	*
Non-immunized-Immunized	Peritonitis	2.11111	1.1	0.00114249	*	ns: non-significant (p < 0.05)
Non-immunized-Immunized	Gallbladder edema	1.66667	0.5	5.82252e-05	*	*: p < 0.05
Non-immunized-Immunized	Pericarditis	1.66667	0.65	0.000479936	*
Non-immunized-Immunized	Pleuritis	0.888889	0.05	0.000655296	*
Non-immunized-Immunized	Renal congestion	0.944444	0.15	0.00933038	*
Non-immunized-Immunized	Brain congestion	0.555556	0.15	0.241757	ns
Non-immunized-Immunized	Liver congestion	0.722222	0.35	0.178307	ns
Non-immunized-Immunized	Spleen congestion	0.611111	0.15	0.0660916	ns

## Sheet: Table S14
Table S14. Statistical analysis (Wilcoxon rank-sum test) for macroscopic lesions between non-immunized and immunized piglets, itemized by Glaesserella parasuis TbpB cluster.
Groups	G. parasuis TbpB cluster	Lesion	Non-Immunized - Lesion score mean	Immunized - Lesion score mean	P-value	Significance
Non-immunized-Immunized	I	Arthritis	1	0.2	0.0466573	*
Non-immunized-Immunized	I	Gallbladder edema	1.75	0.3	0.00466274	*	ns: non-significant (p < 0.05)
Non-immunized-Immunized	I	Peritonitis	1.5	0.6	0.0270172	*	*: p < 0.05
Non-immunized-Immunized	I	Renal congestion	0.75	0	0.017145	*
Non-immunized-Immunized	III	Arthritis	1.8	0.6	0.008297	*
Non-immunized-Immunized	III	Gallbladder edema	1.6	0.7	0.00807373	*
Non-immunized-Immunized	III	Pericarditis	2.2	0.7	0.00554326	*
Non-immunized-Immunized	III	Peritonitis	2.6	1.6	0.00542645	*
Non-immunized-Immunized	III	Pleuritis	1.5	0.1	0.000588563	*
Non-immunized-Immunized	I	Liver congestion	0.25	0.1	0.449708	ns
Non-immunized-Immunized	I	Pericarditis	1	0.6	0.056182	ns
Non-immunized-Immunized	I	Pleuritis	0.125	0	0.314305	ns
Non-immunized-Immunized	I	Spleen congestion	0.5	0.1	0.17791	ns
Non-immunized-Immunized	III	Brain congestion	1	0.3	0.183046	ns
Non-immunized-Immunized	III	Liver congestion	1.1	0.6	0.17867	ns
Non-immunized-Immunized	III	Renal congestion	1.1	0.3	0.144212	ns
Non-immunized-Immunized	III	Spleen congestion	0.7	0.2	0.241869	ns

## Sheet: Table S15
Table S15. Statistical analysis (Wilcoxon rank-sum test) for macroscopic lesions between non-immunized and immunized piglets, itemized by Glaesserella parasuis serovar (SV).
Groups	G. parasuis SV	Lesion	Non-Immunized - Lesion score mean	Immunized - Lesion score mean	P-value	Significance
Non-immunized-Immunized	1	Gallbladder edema	2.5	0.4	0.0164845	*
Non-immunized-Immunized	1	Renal congestion	1.25	0	0.040424	*	ns: non-significant (p < 0.05)
Non-immunized-Immunized	4	Arthritis	1	0	0.040424	*	*: p < 0.05
Non-immunized-Immunized	4	Pericarditis	1	0.2	0.0338949	*
Non-immunized-Immunized	5	Arthritis	2	0.4	0.0065017	*
Non-immunized-Immunized	5	Gallbladder edema	1.8	0.4	0.0149146	*
Non-immunized-Immunized	5	Pericarditis	2.2	0.6	0.040609	*
Non-immunized-Immunized	5	Peritonitis	2.6	1.2	0.0149146	*
Non-immunized-Immunized	5	Pleuritis	1.4	0	0.023151	*
Non-immunized-Immunized	7	Pleuritis	1.6	0.2	0.0192961	*
Non-immunized-Immunized	1	Arthritis	1	0.4	0.498006	ns
Non-immunized-Immunized	1	Liver congestion	0.5	0.2	0.456057	ns
Non-immunized-Immunized	1	Peritonitis	1.75	1	0.139996	ns
Non-immunized-Immunized	1	Pleuritis	0.25	0	0.371093	ns
Non-immunized-Immunized	1	Spleen congestion	0.75	0.2	0.379775	ns
Non-immunized-Immunized	4	Gallbladder edema	1	0.2	0.132006	ns
Non-immunized-Immunized	4	Peritonitis	1.25	0.2	0.103883	ns
Non-immunized-Immunized	4	Renal congestion	0.25	0	0.371093	ns
Non-immunized-Immunized	4	Spleen congestion	0.25	0	0.371093	ns
Non-immunized-Immunized	5	Brain congestion	1.2	0.2	0.151494	ns
Non-immunized-Immunized	5	Liver congestion	0.8	0.6	0.817361	ns
Non-immunized-Immunized	5	Renal congestion	1.2	0.6	0.37602	ns
Non-immunized-Immunized	5	Spleen congestion	0.4	0	0.423711	ns
Non-immunized-Immunized	7	Arthritis	1.6	0.8	0.380836	ns
Non-immunized-Immunized	7	Brain congestion	0.8	0.4	0.904861	ns
Non-immunized-Immunized	7	Gallbladder edema	1.4	1	0.402784	ns
Non-immunized-Immunized	7	Liver congestion	1.4	0.6	0.150282	ns
Non-immunized-Immunized	7	Pericarditis	2.2	0.8	0.105998	ns
Non-immunized-Immunized	7	Peritonitis	2.6	2	0.204024	ns
Non-immunized-Immunized	7	Renal congestion	1	0	0.179712	ns
Non-immunized-Immunized	7	Spleen congestion	1	0.4	0.364346	ns

## Sheet: Table S16
Table S16. Statistical analysis (Wilcoxon rank-sum test) for microscopic lesions between non-immunized and immunized piglets.
Groups	Lesion	Non-Immunized - Lesion score mean	Immunized - Lesion score mean	P-value	Significance
Non-immunized-Immunized	Lung - alveolar/Interstitial edema	1.38889	2.55	0.00188183	*
Non-immunized-Immunized	Gallbladder - edema	2.71429	3.5	0.0134439	*	ns: non-significant (p < 0.05)
Non-immunized-Immunized	Liver - congestion	2.5	3.15789	0.0109938	*	*: p < 0.05
Non-immunized-Immunized	Brain - encephalitis	0.444444	0.95	0.253067	ns
Non-immunized-Immunized	Lung - hemorrhages	1.16667	1.1	0.735481	ns
Non-immunized-Immunized	Liver - hepatitis	1.5	1.84211	0.383347	ns
Non-immunized-Immunized	Lung - interstitial pneumonia	1.5	1.65	0.735481	ns
Non-immunized-Immunized	Brain - meningitis	0.285714	0.545455	0.465526	ns
Non-immunized-Immunized	Brain - meningoencephalitis	1.14286	2.2	0.359229	ns
Non-immunized-Immunized	Lung - pleuritis	0.222222	0.6	0.465526	ns
Non-immunized-Immunized	Spleen - red pulp congestion	2.33333	1.8	0.465526	ns
Non-immunized-Immunized	Brain - ventriculitis	0.555556	1.35	0.212096	ns

## Sheet: Table S17
Table S17. Statistical analysis (Wilcoxon rank-sum test) for microscopic lesions between non-immunized and immunized piglets, itemized by Glaesserella parasuis TbpB cluster.
Groups	G. parasuis TbpB cluster	Lesion	Non-Immunized - Lesion score mean	Immunized - Lesion score mean	P-value	Significance
Non-immunized-Immunized	I	Lung - alveolar/Interstitial edema	1	2.6	0.00269369	*
Non-immunized-Immunized	I	Gallbladder - edema	2.5	3.375	0.0207457	*	ns: non-significant (p < 0.05)
Non-immunized-Immunized	I	Liver - congestion	2	3.1	0.00612363	*	*: p < 0.05
Non-immunized-Immunized	I	Brain - ventriculitis	0	1.6	0.028065	*
Non-immunized-Immunized	I	Brain - encephalitis	0	0.8	0.219782	ns
Non-immunized-Immunized	I	Lung - hemorrhages	0.625	1.2	0.754166	ns
Non-immunized-Immunized	I	Liver - hepatitis	1.125	1.5	0.766209	ns
Non-immunized-Immunized	I	Lung - interstitial pneumonia	1.75	1.7	1	ns
Non-immunized-Immunized	I	Brain - meningitis	0.125	0.333333	0.940793	ns
Non-immunized-Immunized	I	Brain - meningoencephalitis	0	1.66667	0.219782	ns
Non-immunized-Immunized	I	Lung - pleuritis	0.25	0.5	0.81747	ns
Non-immunized-Immunized	I	Spleen - red pulp congestion	3.5	2.1	0.359815	ns
Non-immunized-Immunized	III	Lung - alveolar/Interstitial edema	1.7	2.5	0.505655	ns
Non-immunized-Immunized	III	Brain - encephalitis	0.8	1.1	0.766209	ns
Non-immunized-Immunized	III	Gallbladder - edema	2.875	3.66667	0.388904	ns
Non-immunized-Immunized	III	Lung - hemorrhages	1.6	1	0.676495	ns
Non-immunized-Immunized	III	Liver - hepatitis	1.8	2.22222	0.684146	ns
Non-immunized-Immunized	III	Lung - interstitial pneumonia	1.3	1.6	0.786086	ns
Non-immunized-Immunized	III	Liver - congestion	2.9	3.22222	0.581999	ns
Non-immunized-Immunized	III	Brain - meningitis	0.5	0.8	0.684146	ns
Non-immunized-Immunized	III	Brain - meningoencephalitis	2.28571	3	0.947199	ns
Non-immunized-Immunized	III	Lung - pleuritis	0.2	0.7	0.755447	ns
Non-immunized-Immunized	III	Spleen - red pulp congestion	1.4	1.5	0.962854	ns
Non-immunized-Immunized	III	Brain - ventriculitis	1	1.1	0.879664	ns

## Sheet: Table S18
Table S18. Statistical analysis Wilcoxon rank-sum test) for microscopic lesions between non-immunized and immunized piglets, itemized by Glaesserella parasuis serovar (SV).
Groups	G. parasuis SV	Lesion	Non-Immunized - Lesion score mean	Immunized - Lesion score mean	P-value	Significance
Non-immunized-Immunized	1	Lung - alveolar/Interstitial edema	0.75	2.6	0.0304007	*
Non-immunized-Immunized	1	Brain - encephalitis	0	1.6	0.0338949	*	ns: non-significant (p < 0.05)
Non-immunized-Immunized	1	Liver - congestion	2.25	3.2	0.0399796	*	*: p < 0.05
Non-immunized-Immunized	1	Brain - meningoencephalitis	0	3	0.0399796	*
Non-immunized-Immunized	1	Spleen - red pulp congestion	3.5	1	0.0304007	*
Non-immunized-Immunized	1	Brain - ventriculitis	0	2.8	0.0420634	*
Non-immunized-Immunized	4	Gallbladder - edema	2.25	3.6	0.0281858	*
Non-immunized-Immunized	5	Lung - interstitial pneumonia	2	0.6	0.0065017	*
Non-immunized-Immunized	7	Gallbladder - edema	2.25	3.8	0.0318231	*
Non-immunized-Immunized	1	Lung - hemorrhages	0.75	1	0.982038	ns
Non-immunized-Immunized	1	Liver - hepatitis	1.25	2	0.480632	ns
Non-immunized-Immunized	1	Lung - interstitial pneumonia	2	1.8	1	ns
Non-immunized-Immunized	1	Lung - pleuritis	0.5	1	0.789838	ns
Non-immunized-Immunized	4	Lung - alveolar/Interstitial edema	1.25	2.6	0.340771	ns
Non-immunized-Immunized	4	Lung - hemorrhages	0.5	1.4	0.72435	ns
Non-immunized-Immunized	4	Liver - hepatitis	1	1	0.982038	ns
Non-immunized-Immunized	4	Lung - interstitial pneumonia	1.5	1.6	1	ns
Non-immunized-Immunized	4	Liver - congestion	1.75	3	0.364328	ns
Non-immunized-Immunized	4	Brain - meningitis	0.25	0.4	1	ns
Non-immunized-Immunized	4	Spleen - red pulp congestion	3.5	3.2	1	ns
Non-immunized-Immunized	4	Brain - ventriculitis	0	0.4	0.681043	ns
Non-immunized-Immunized	5	Lung - alveolar/Interstitial edema	1.2	1.8	0.681043	ns
Non-immunized-Immunized	5	Gallbladder - edema	3.5	3	0.806556	ns
Non-immunized-Immunized	5	Brain - encephalitis	0	0.6	0.419329	ns
Non-immunized-Immunized	5	Lung - hemorrhages	1	0	0.419329	ns
Non-immunized-Immunized	5	Liver - hepatitis	2.2	2.5	0.806556	ns
Non-immunized-Immunized	5	Liver - congestion	3	2.75	0.611213	ns
Non-immunized-Immunized	5	Brain - meningitis	0.6	0.666667	1	ns
Non-immunized-Immunized	5	Brain - meningoencephalitis	0	2.33333	0.564958	ns
Non-immunized-Immunized	5	Spleen - red pulp congestion	2.8	2.4	0.986144	ns
Non-immunized-Immunized	5	Brain - ventriculitis	0	1.2	0.419329	ns
Non-immunized-Immunized	7	Lung - alveolar/Interstitial edema	2.2	3.2	0.419329	ns
Non-immunized-Immunized	7	Brain - encephalitis	1.6	1.6	1	ns
Non-immunized-Immunized	7	Lung - hemorrhages	2.2	2	0.986144	ns
Non-immunized-Immunized	7	Liver - hepatitis	1.4	2	0.62117	ns
Non-immunized-Immunized	7	Lung - interstitial pneumonia	0.6	2.6	0.316788	ns
Non-immunized-Immunized	7	Liver - congestion	2.8	3.6	0.364328	ns
Non-immunized-Immunized	7	Brain - meningitis	0	1	0.679798	ns
Non-immunized-Immunized	7	Brain - meningoencephalitis	3.2	3.66667	1	ns
Non-immunized-Immunized	7	Lung - pleuritis	0.4	1.4	0.658091	ns
Non-immunized-Immunized	7	Spleen - red pulp congestion	0	0.6	0.644194	ns
Non-immunized-Immunized	7	Brain - ventriculitis	2	1	0.731588	ns
