# Supplementary material for: TbpB-based oral mucosal vaccine provides heterologous protection against Glässer’s disease caused by different serovars of Spanish field isolates of Glaesserella parasuis
Source: Porcine Health Manag. 2024 Nov 28;10:57. doi: 10.1186/s40813-024-00404-7 (PMC11606180; doi:10.1186/s40813-024-00404-7)
Supplement: Supplementary file 6 — Additional file 6: Tables S19–S21. Statistical analysis for G. parasuis growth in different anatomic regions between immunized and non-immunized piglets after infection challenge, and further itemized by TbpB cluster and serovar. File format: .xlsx. [file 40813_2024_404_MOESM6_ESM.xlsx]

## Sheet: Table S19
Table S19. Statistical analysis (Fisher's exact test) for bacterial colonization in several anatomic regions between non-immunized and immunized piglets.
Groups	Anatomical_location	Immunized - Total count	Non-immunized - Total count	P-value	Significance
Non-immunized-Immunized	Spleen	2	8	0.0265	*
Non-immunized-Immunized	Carpus joint	9	15	0.0205	*	ns: non-significant (p < 0.05)
Non-immunized-Immunized	Liver	2	8	0.0265	*	*: p < 0.05
Non-immunized-Immunized	Pericardium	5	11	0.0472	*
Non-immunized-Immunized	Lung	3	17	6.28e-07	*
Non-immunized-Immunized	Brain	6	12	0.0496	*
Non-immunized-Immunized	Tarsus joint	8	15	0.017	*
Non-immunized-Immunized	Abdominal cavity	5	8	0.307	ns
Non-immunized-Immunized	Atlantooccipital joint	5	4	1	ns

## Sheet: Table S20
Table S20. Statistical analysis (Fisher's exact test) for bacterial colonization in several anatomic regions between non-immunized and immunized piglets, itemized by Glaesserella parasuis TbpB cluster.
Groups	G. parasuis TbpB cluster	Anatomical_location	Immunized - Total count	Non-immunized - Total count	P-value	Significance
Non-immunized-Immunized	I	Carpus joint	4	8	0.0128	*
Non-immunized-Immunized	I	Lung	1	7	0.00288	*	ns: non-significant (p < 0.05)
Non-immunized-Immunized	I	Tarsus joint	4	8	0.0128	*	*: p < 0.05
Non-immunized-Immunized	III	Liver	0	5	0.0325	*
Non-immunized-Immunized	III	Lung	2	10	0.000714	*
Non-immunized-Immunized	I	Abdominal cavity	3	3	1	ns
Non-immunized-Immunized	I	Atlantooccipital joint	2	0	1	ns
Non-immunized-Immunized	I	Brain	2	4	0.321	ns
Non-immunized-Immunized	I	Liver	2	3	0.608	ns
Non-immunized-Immunized	I	Pericardium	2	3	0.608	ns
Non-immunized-Immunized	I	Spleen	2	4	0.321	ns
Non-immunized-Immunized	III	Abdominal cavity	2	4	0.35	ns
Non-immunized-Immunized	III	Atlantooccipital joint	3	4	1	ns
Non-immunized-Immunized	III	Brain	4	8	0.17	ns
Non-immunized-Immunized	III	Carpus joint	5	7	0.65	ns
Non-immunized-Immunized	III	Pericardium	3	8	0.0698	ns
Non-immunized-Immunized	III	Spleen	0	4	0.0867	ns
Non-immunized-Immunized	III	Tarsus joint	4	7	0.37	ns

## Sheet: Table S21
Table S21. Statistical analysis (Fisher's exact test) for bacterial colonization in several anatomic regions between non-immunized and immunized piglets, itemized by Glaesserella parasuis serovar (SV).
Groups	G. parasuis SV	Anatomical_location	Immunized - Total count	Non-immunized - Total count	P-value	Significance
Non-immunized-Immunized	1	Lung	1	4	0.0476	*
Non-immunized-Immunized	4	Carpus joint	0	4	0.00794	*	ns: non-significant (p < 0.05)
Non-immunized-Immunized	4	Lung	0	3	0.0476	*	*: p < 0.05
Non-immunized-Immunized	4	Tarsus joint	0	4	0.00794	*
Non-immunized-Immunized	7	Lung	0	5	0.00794	*
Non-immunized-Immunized	1	Abdominal cavity	3	3	1	ns
Non-immunized-Immunized	1	Atlantooccipital joint	2	0	1	ns
Non-immunized-Immunized	1	Brain	2	3	0.524	ns
Non-immunized-Immunized	1	Carpus joint	4	4	1	ns
Non-immunized-Immunized	1	Liver	2	3	0.524	ns
Non-immunized-Immunized	1	Pericardium	2	2	1	ns
Non-immunized-Immunized	1	Spleen	2	4	0.167	ns
Non-immunized-Immunized	1	Tarsus joint	4	4	1	ns
Non-immunized-Immunized	4	Abdominal cavity	0	0	1	ns
Non-immunized-Immunized	4	Atlantooccipital joint	0	0	1	ns
Non-immunized-Immunized	4	Brain	0	1	0.444	ns
Non-immunized-Immunized	4	Liver	0	0	1	ns
Non-immunized-Immunized	4	Pericardium	0	1	0.444	ns
Non-immunized-Immunized	4	Spleen	0	0	1	ns
Non-immunized-Immunized	5	Abdominal cavity	2	3	1	ns
Non-immunized-Immunized	5	Atlantooccipital joint	1	2	1	ns
Non-immunized-Immunized	5	Brain	3	5	0.444	ns
Non-immunized-Immunized	5	Carpus joint	2	3	1	ns
Non-immunized-Immunized	5	Liver	0	3	0.167	ns
Non-immunized-Immunized	5	Lung	2	5	0.167	ns
Non-immunized-Immunized	5	Pericardium	1	4	0.206	ns
Non-immunized-Immunized	5	Spleen	0	2	0.444	ns
Non-immunized-Immunized	5	Tarsus joint	1	3	0.524	ns
Non-immunized-Immunized	7	Abdominal cavity	0	2	0.444	ns
Non-immunized-Immunized	7	Atlantooccipital joint	2	2	1	ns
Non-immunized-Immunized	7	Brain	1	3	0.524	ns
Non-immunized-Immunized	7	Carpus joint	3	4	1	ns
Non-immunized-Immunized	7	Liver	0	2	0.444	ns
Non-immunized-Immunized	7	Pericardium	2	4	0.524	ns
Non-immunized-Immunized	7	Spleen	0	2	0.444	ns
Non-immunized-Immunized	7	Tarsus joint	3	4	1	ns
