# Supplementary material for: TbpB-based oral mucosal vaccine provides heterologous protection against Glässer’s disease caused by different serovars of Spanish field isolates of Glaesserella parasuis
Source: Porcine Health Manag. 2024 Nov 28;10:57. doi: 10.1186/s40813-024-00404-7 (PMC11606180; doi:10.1186/s40813-024-00404-7)
Supplement: Supplementary file 7 — Additional file 7: Tables S22–S24. Statistical analysis for macrophage count inpulmonary tissues between immunized and non-immunized piglets after infection challenge (p < 0.05), and further itemized by TbpB cluster and serovar. File format: .xlsx. [file 40813_2024_404_MOESM7_ESM.xlsx]

## Sheet: Table S22
Table S22. Statistical analysis (Wilcoxon rank-sum test) for macrophage count in lung tissue between non-immunized and immunized piglets.
Groups	Location	Non-Immunized - Macrophage mean	Immunized - Macrophage mean	P-value	Significance
Non-immunized-Immunized	Alveoli	1.02713	0.269278	1.99511e-07	*
Non-immunized-Immunized	Blood vessels	1.49386	0.413097	0.000172877	*	ns: non-significant (p < 0.05)
Non-immunized-Immunized	Bronchiole	5.52146	3.54957	0.00387973	*	*: p < 0.05
Non-immunized-Immunized	Bronchus	5.49378	3.14885	0.00517519	*
Non-immunized-Immunized	Interstitium	8.71447	4.32987	2.20022e-07	*
Non-immunized-Immunized	Total count	22.2507	11.7107	1.13169e-10	*

## Sheet: Table S23
Table S23. Statistical analysis (Wilcoxon rank-sum test) for macrophage count in lung tissue between non-immunized and immunized piglets, itemized by Glaesserella parasuis TbpB cluster.
Groups	G. parasuis TbpB cluster	Location	Non-Immunized - Macrophages mean	Immunized - Macrophages mean	P-value	Significance
Non-immunized-Immunized	I	Alveoli	0.828488	0.241279	0.000427637	*
Non-immunized-Immunized	I	Blood vessels	1.40262	0.453488	0.00136482	*	ns: non-significant (p < 0.05)
Non-immunized-Immunized	I	Bronchiole	5.87209	3.0814	0.00205677	*	*: p < 0.05
Non-immunized-Immunized	I	Bronchus	4.98456	2.3097	0.0030623	*
Non-immunized-Immunized	I	Interstitium	7.42733	4.17442	4.57059e-05	*
Non-immunized-Immunized	I	Total count	20.5151	10.2603	4.57059e-05	*
Non-immunized-Immunized	III	Alveoli	1.18605	0.300388	0.000261153	*
Non-immunized-Immunized	III	Blood vessels	1.56686	0.368217	0.0335291	*
Non-immunized-Immunized	III	Interstitium	9.74419	4.50258	2.16502e-05	*
Non-immunized-Immunized	III	Total count	23.6392	13.3222	2.16502e-05	*
Non-immunized-Immunized	III	Bronchiole	5.24096	4.06977	0.480787	ns
Non-immunized-Immunized	III	Bronchus	5.90116	4.08125	0.293688	ns

## Sheet: Table S24
Table S24. Statistical analysis (Wilcoxon rank-sum test) for macrophage count in lung tissue between non-immunized and immunized piglets, itemized by Glaesserella parasuis serovar (SV).
Groups	G. parasuis SV	Location	Non-Immunized - Macrophages mean	Immunized - Macrophages mean	P-value	Significance
Non-immunized-Immunized	1	Alveoli	0.872093	0.244186	0.0189429	*
Non-immunized-Immunized	1	Blood vessels	1.25727	0.674419	0.031746	*	ns: non-significant (p < 0.05)
Non-immunized-Immunized	1	Bronchiole	6.27907	3.33721	0.031746	*	*: p < 0.05
Non-immunized-Immunized	1	Interstitium	7.7689	4.87791	0.015873	*
Non-immunized-Immunized	1	Total count	20.318	12.1426	0.015873	*
Non-immunized-Immunized	4	Alveoli	0.784884	0.238372	0.019451	*
Non-immunized-Immunized	4	Blood vessels	1.54797	0.232558	0.019451	*
Non-immunized-Immunized	4	Bronchus	5.82849	1.61047	0.031746	*
Non-immunized-Immunized	4	Interstitium	7.08576	3.47093	0.015873	*
Non-immunized-Immunized	4	Total count	20.7122	8.37791	0.015873	*
Non-immunized-Immunized	5	Alveoli	1.12209	0.297965	0.017451	*
Non-immunized-Immunized	5	Blood vessels	1.47674	0.327035	0.015873	*
Non-immunized-Immunized	5	Interstitium	8.59884	4.58576	0.015873	*
Non-immunized-Immunized	5	Total count	21.3017	13.1944	0.015873	*
Non-immunized-Immunized	7	Alveoli	1.25	0.302326	0.00793651	*
Non-immunized-Immunized	7	Interstitium	10.8895	4.43605	0.00793651	*
Non-immunized-Immunized	7	Total count	25.9767	13.4244	0.00793651	*
Non-immunized-Immunized	1	Bronchus	4.14062	3.00893	0.347826	ns
Non-immunized-Immunized	4	Bronchiole	5.46512	2.82558	0.135021	ns
Non-immunized-Immunized	5	Bronchiole	5.24935	3.87355	0.619883	ns
Non-immunized-Immunized	5	Bronchus	4.85465	4.11014	0.619883	ns
Non-immunized-Immunized	7	Blood vessels	1.65698	0.401163	0.828829	ns
Non-immunized-Immunized	7	Bronchiole	5.23256	4.22674	0.974573	ns
Non-immunized-Immunized	7	Bronchus	6.94767	4.05814	0.828829	ns
